# Supplementary material for: Ceramide Complex Ameliorates Metabolically Driven Neutrophil Senescence by Regulating Apoptosis via the cGAS-STING Pathway
Source: Int J Med Sci. 2025 Feb 10;22(5):1124–37. doi: 10.7150/ijms.104801 (PMC11866534; doi:10.7150/ijms.104801)
Supplement: Supplementary file 2 — Supplementary videos. [file ijmsv22p1124s2.zip]

Archive with 6 entries (6 files):
- Video S6.avi
- Video S1.avi
- Video S2.avi
- Video S3.avi
- Video S4.avi
- Video S5.avi
